# Supplementary material for: CardioAtlas: deciphering the single-cell transcriptome landscape in cardiovascular tissues and diseases
Source: Biomark Res. 2024 Nov 28;12:149. doi: 10.1186/s40364-024-00696-5 (PMC11606023; doi:10.1186/s40364-024-00696-5)
Supplement: Supplementary file 2 — Supplementary Material 2 [file 40364_2024_696_MOESM2_ESM.csv]

Disease	Species	Tissue	ID	DatasetID
Dilated cardiomyopathy (DCM)	Human	Heart	atlas_human_adult_DCM	GSE145154,GSE183852,SCP1303
Hypertrophic cardiomyopathy (HCM)	Human	Heart	atlas_human_adult_HCM	GSE179343,SCP1303
Heart failure (HF)	Human	Heart	atlas_human_adult_HF	GSE121893,GSE222144
Ischemic cardiomyopathy (ICM)	Human	Heart	atlas_human_adult_ICM	SCP1849,GSE145154
Myocardial infarction (MI)	Human	Heart	atlas_human_adult_MI	35948637,GSE145154
Normal adult	Human	Heart	atlas_human_adult_normal	GSE109816,GSE156703,GSE201333,GSE222144
Congenital heart disease (CHD)	Human	Heart	atlas_human_CHD	PRJNA576243,35732239,GSE204928
Cardiac hypertrophy (CH)	Human	Heart	atlas_human_adult_CH	E-MTAB-11268
Normal fetal	Human	Heart	atlas_human_fetal_normal	PRJNA576243,GSE138979,GSE156703,GSE134355
Hypoplastic left heart syndrome (HLHS)	Human	Heart	atlas_human_HLHS	GSE138979
Normal young	Human	Heart	atlas_human_young_normal	GSE185100,GSE156703
Tetralogy of fallot (TOF)	Human	Heart	atlas_human_TOF	35732239
Myocardial infarction (MI)	Mus musculus	Heart	atlas_Mus_adult_MI	E-MTAB-7376,GSE128628,GSE163129
Heart failure (HF)	Mus musculus	Heart	atlas_Mus_adult_HF	GSE155882,GSE122930,syn26282495
Pressure overload (PO)	Mus musculus	Heart	atlas_Mus_adult_PO	GSE120064,GSE179276
Normal adult	Mus musculus	Heart	atlas_Mus_normal	E-MTAB-7869,GSE163822,GSE122706
Atherosclerosis (AS)	Mus musculus	Aorta	atlas_Mus_adult_Aorta	GSE149069,GSE131776
Septic myocardial injury (SICM)	Mus musculus	Heart	atlas_Mus_adult_SICM	GSE190856,GSE207363
Diabetes (DM)	Mus musculus	Heart	atlas_Mus_DM	GSE213337,GSE193746
Normal fetal	Mus musculus	Heart	atlas_Mus_fetal_normal	GSE87038,GSE122403,GSE147807,GSE184943,PRJNA562135
Normal young	Mus musculus	Heart	atlas_Mus_young_normal	PRJNA562135,GSE153480,GSE122706,GSE118545
Myocardial Hypertrophy (MH)	Mus musculus	Heart	atlas_Mus_adult_MH	E-MTAB-8810,GSE198833
Myocarditis (MYO)	Mus musculus	Heart	atlas_Mus_young_MYO	GSE213486
Epicardial-deficient (EPD)	Mus musculus	Heart	atlas_Mus_fetal_EPD	GSE100861
Mitochondrial cardiomyopathy (MC)	Mus musculus	Heart	atlas_Mus_MC	GSE118545
HF_JQ1_inhibitor	Mus musculus	Heart	atlas_Mus_HF_JQ1_inhibitor	GSE155882
MI_TanIIA_treatment	Mus musculus	Heart	atlas_Mus_MI_TanIIA_treatment	GSE163465
